# Supplementary material for: Diversity of Crenosoma species in mustelids with the first molecular characterization of C. melesi and C. petrowi
Source: Front Vet Sci. 2023 Apr 17;10:1094554. doi: 10.3389/fvets.2023.1094554 (PMC10150068; doi:10.3389/fvets.2023.1094554)
Supplement: Supplementary file 1 [file Table_1.xls]

## Sheet: Mustelids
Code	Species	Sex	Age	Locality	Latitude	Longitude	Bioregion	Crenosoma	melesi	petrowi	vulpis	spp
CJ002687	Lutra lutra	M	Adult	Apahida, Cluj	46.8022	23.7503	Continental	0	0	0	0	0
CJ002720	Martes foina	M	Adult	Isaccea, Tulcea	45.2654	28.4607	Steppic	0	0	0	0	0
CJ003486	Meles meles	F	Adult	Baia Mare, Maramures	47.6567	23.585	Alpin	0	0	0	0	0
CJ003488	Lutra lutra	F	Adult	Lacul Alb, Tulcea	45.2278	28.9853	Steppic	0	0	0	0	0
CJ003489	Lutra lutra	F	Adult	Lacul Alb, Tulcea	45.2279	28.9888	Steppic	0	0	0	0	0
CJ003491	Lutra lutra	F	Adult	Partizani, Tulcea	45.1912	28.9484	Steppic	0	0	0	0	0
CJ003572	Lutra lutra	M	Adult	Cugir, Alba	45.826	23.3765	Alpin	0	0	0	0	0
CJ004177	Meles meles	F	Adult	Alba	46.0643	23.4994	Continental	0	0	0	0	0
CJ004823	Meles meles	M	Adult	Maramures	47.404	23.8659	Continental	0	0	0	0	0
CJ004825	Martes foina	M	Adult	Arad	46.1676	21.2775	Pannonic	0	0	0	0	0
CJ004826	Mustela putorius	M	Adult	Arad	46.1595	21.3017	Pannonic	0	0	0	0	0
CJ005003	Meles meles	M	Adult	Maramures	47.3891	23.6022	Continental	0	0	0	0	0
CJ005006	Meles meles	M	Adult	Satu Lung, Maramures	47.5687	23.4215	Continental	0	0	0	0	0
CJ005007	Meles meles	M	Adult	Satu Lung, Maramures	47.5706	23.4272	Continental	0	0	0	0	0
CJ005009	Meles meles	M	Adult	Fericea, Maramures	47.4149	23.3836	Continental	0	0	0	0	0
CJ005010	Meles meles	M	Adult	Valea Chioarului, Maramures	47.4335	23.4859	Continental	1	1	0	0	0
CJ005011	Meles meles	F	Adult	Valea Chioarului, Maramures	47.4288	23.4845	Continental	1	1	0	0	0
CJ005012	Meles meles	M	Adult	Valea Chioarului, Maramures	47.4276	23.4871	Continental	0	0	0	0	0
CJ005014	Martes martes	M	Adult	Livada (Satu-Mare)	47.8667	23.1199	Continental	0	0	0	0	0
CJ005017	Martes foina	M	Juvenile	Durosa, Maramures	47.4129	23.463	Continental	1	0	0	0	1
CJ005018	Martes foina	M	Juvenile	Valea Chioarului, Maramures	47.4119	23.4677	Continental	0	0	0	0	0
CJ005019	Martes foina	F	Juvenile	Căpâlna, Sălaj	47.2524	23.7315	Continental	1	0	0	0	1
CJ005076	Meles meles	M	Adult	Lagea Sibiu	45.945	24.0467	Continental	0	0	0	0	0
CJ005077	Meles meles	F	Adult	Hărman, Brașov	45.7105	25.6876	Continental	0	0	0	0	0
CJ005078	Meles meles	F	Juvenile	Biertan, Sibiu	46.1397	24.5188	Continental	0	0	0	0	0
CJ005079	Mustela putorius	M	Adult	Sohatu, CL	44.3286	26.5005	Continental	0	0	0	0	0
CJ005080	Mustela putorius	F	Adult	Sohatu, CL	44.3286	26.5005	Continental	0	0	0	0	0
CJ005081	Mustela putorius	M	Adult	Sohatu, CL	44.3257	26.5022	Steppic	0	0	0	0	0
CJ005082	Mustela putorius	F	Adult	Ivrinezu Mare, CT	44.2256	28.0651	Steppic	0	0	0	0	0
CJ005083	Lutra lutra	M	Adult	Saraiu, CT	44.7205	28.1556	Steppic	0	0	0	0	0
CJ005084	Lutra lutra	F	Adult	Naipu, GR	44.1522	25.754	Pannonic	0	0	0	0	0
CJ005086	Meles meles	F	Juvenile	Charlottenburg, Timiș	45.9758	21.5188	Continental	0	0	0	0	0
CJ005633	Meles meles	M	Adult	Valea Chioarului	47.4096	23.4662	Continental	0	0	0	0	0
CJ006890	Mustela putorius	M	Adult	Sohatu, CL	44.3286	26.5005	Continental	0	0	0	0	0
CJ006891	Meles meles	F	Adult	Durușa, MM	47.413	23.4614	Continental	1	1	0	0	0
CJ006892	Lutra lutra	M	Adult	CS granita	44.7273	21.7359	Continental	0	0	0	0	0
CJ006893	Mustela putorius	M	Adult	Sohatu, CL	44.3286	26.5005	Continental	0	0	0	0	0
CJ006894	Mustela putorius	F	Adult	Poenari, GR	44.4727	25.7697	Continental	0	0	0	0	0
CJ006895	Mustela putorius	M	Adult	Sohatu, CL	44.3286	26.5005	Continental	0	0	0	0	0
CJ006902	Meles meles	M	Juvenile	Fond de vanatoare 17 Mădăras, HR	46.5374	25.6312	Alpin	1	1	0	0	0
CJ006903	Martes foina	F	Juvenile	HG	46.5195	25.7491	Alpin	0	0	0	0	0
CJ006904	Lutra lutra	F	Juvenile	Tulcea County	45.1806	28.7913	Steppic	0	0	0	0	0
CJ006905	Mustela putorius	M	Adult	Tohanu Nou, BV	45.5524	25.3834	Alpin	0	0	0	0	0
CJ006906	Meles meles	M	Adult	Valea Chioarului, MM	47.4208	23.4895	Continental	0	0	0	0	0
CJ006907	Mustela putorius	M	Juvenile	Crăciunei, Olt	44.1422	24.6632	Continental	0	0	0	0	0
CJ006908	Meles meles	M	Adult	Mândra-Făgăraș	45.8268	25.0319	Continental	0	0	0	0	0
CJ006916	Lutra lutra	M	Adult	Tufesti, BR	44.9944	27.8082	Steppic	0	0	0	0	0
CJ006931	Meles meles	M	Juvenile	Apahida, CJ	46.8031	23.7694	Continental	0	0	0	0	0
CJ006932	Meles meles	M	Adult	Miresu Mare, MM	47.5061	23.3401	Continental	1	1	0	0	0
CJ006956	Meles meles	F	Adult	Șomcuța Mare, MM	47.5039	23.4631	Continental	1	1	0	0	0
CJ006957	Meles meles	M	Adult	Valea Chioarului, MM	47.4269	23.4716	Continental	0	0	0	0	0
CJ006958	Meles meles	M	Adult	Șomcuța Mare, MM	47.5069	23.4762	Continental	0	0	0	0	0
CJ006964	Meles meles	M	Adult	Bihor	46.6755	22.3513	Alpin	0	0	0	0	0
CJ006965	Meles meles	F	Adult	Văleni de Pomezeu, BH	46.7853	22.3216	Alpin	0	0	0	0	0
CJ006982	Meles meles	M	Adult	Gâlgău, SJ	47.2861	23.7032	Continental	0	0	0	0	0
CJ006986	Martes martes	M	Adult	Căianu Mic, CJ	46.7942	23.9064	Continental	0	0	0	0	0
CJ006989	Meles meles	F	Adult	Ciolpani, IF	44.727	26.1093	Continental	0	0	0	0	0
CJ006990	Lutra lutra	F	Adult	Navodari, CT	44.326	28.62	Pontic	0	0	0	0	0
CJ007001	Meles meles	M	Adult	Valea Chioarului, MM	47.417	23.5032	Continental	1	1	0	0	0
CJ007002	Mustela putorius	M	Adult	Sohatu, CL	44.3286	26.5005	Steppic	0	0	0	0	0
CJ007003	Mustela putorius	M	Adult	Sohatu, CL	44.3286	26.5005	Steppic	0	0	0	0	0
CJ007005	Mustela putorius	F	Adult	Ivrinezu Mare, CT	44.2256	28.0651	Steppic	0	0	0	0	0
CJ007006	Mustela putorius	M	Adult	Sohatu, CL	44.3286	26.5005	Steppic	0	0	0	0	0
CJ007007	Mustela putorius	F	Adult	Sohatu, CL	44.3286	26.5005	Steppic	0	0	0	0	0
CJ007008	Mustela eversmanii	M	Adult	Drajna Noua, CL	44.4272	27.3856	Steppic	0	0	0	0	0
CJ007009	Mustela putorius	M	Adult	Sohatu, CL	44.3286	26.5005	Steppic	0	0	0	0	0
CJ007011	Mustela putorius	M	Adult	Sohatu, CL	44.3286	26.5005	Steppic	0	0	0	0	0
CJ007012	Mustela putorius	F	Juvenile	Sohatu, CL	44.3286	26.5005	Steppic	0	0	0	0	0
CJ007013	Mustela putorius	M	Adult	Sohatu, CL	44.3286	26.5005	Steppic	0	0	0	0	0
CJ007014	Mustela putorius	M	Adult	Sohatu, CL	44.3286	26.5005	Steppic	0	0	0	0	0
CJ007015	Mustela putorius	M	Adult	Sohatu, CL	44.3286	26.5005	Steppic	0	0	0	0	0
CJ007016	Mustela putorius	F	Adult	Sohatu, CL	44.3286	26.5005	Steppic	0	0	0	0	0
CJ007017	Mustela putorius	M	Adult	Suhaia, TR	43.7368	25.2506	Continental	0	0	0	0	0
CJ007018	Mustela putorius	F	Adult	Sohatu, CL	44.3286	26.5005	Steppic	0	0	0	0	0
CJ007019	Mustela putorius	F	Adult	Sohatu, CL	44.3286	26.5005	Steppic	0	0	0	0	0
CJ007020	Mustela putorius	M	Adult	Zambreasca, TR	44.3041	24.9949	Continental	0	0	0	0	0
CJ007021	Mustela putorius	M	Adult	Tufesti, BR	44.9944	27.8082	Steppic	0	0	0	0	0
CJ007022	Mustela putorius	M	Adult	Stoenesti, GR	44.1444	25.8926	Continental	0	0	0	0	0
CJ007023	Mustela putorius	M	Adult	Sohatu, CL	44.3256	26.5021	Steppic	0	0	0	0	0
CJ007024	Mustela putorius	M	Adult	Stoenesti, GR	44.1444	25.8926	Continental	0	0	0	0	0
CJ007025	Martes foina	M	Juvenile	Fersig, MM	47.5391	23.3818	Continental	0	0	0	0	0
CJ007026	Mustela putorius	M	Juvenile	Ivrinezu Mare, CT	44.2299	28.0612	Steppic	0	0	0	0	0
CJ007027	Mustela putorius	M	Adult	Tufesti, BR	44.9937	27.8084	Steppic	0	0	0	0	0
CJ007028	Mustela putorius	M	Juvenile	Stoenesti, GR	44.1444	25.8926	Continental	0	0	0	0	0
CJ007029	Mustela putorius	M	Juvenile	Ivrinezu Mare, CT	44.2299	28.059	Steppic	0	0	0	0	0
CJ007030	Mustela putorius	F	Adult	Ivrinezu Mare, CT	44.2299	28.059	Steppic	0	0	0	0	0
CJ007031	Meles meles	F	Juvenile	Satulung, MM	47.57	23.4257	Continental	0	0	0	0	0
CJ007032	Meles meles	M	Juvenile	Basarabi, CT	44.1725	28.411	Steppic	0	0	0	0	0
CJ007033	Meles meles	M	Juvenile	Zebil, TL	44.9432	28.77	Steppic	0	0	0	0	0
CJ007034	Meles meles	F	Adult	Pietrisu, GR	43.7242	25.6746	Continental	0	0	0	0	0
CJ007050	Meles meles	F	Adult	Valea Chioarului, MM	47.4254	23.4858	Continental	0	0	0	0	0
CJ007063	Meles meles	F	Adult	Crasna, SJ	47.1585	22.8738	Continental	0	0	0	0	0
CJ007064	Meles meles	M	Adult	Valea Chioarului, MM	47.4254	23.4858	Continental	0	0	0	0	0
CJ007065	Meles meles	M	Adult	Vărai, MM	47.386	23.4499	Continental	0	0	0	0	0
CJ007067	Martes foina	F	Adult	Vărai, MM	47.386	23.4499	Continental	1	0	1	0	0
CJ007068	Meles meles	F	Adult	Curtuius Mare	47.4277	23.4445	Continental	1	1	0	0	0
CJ007054	Martes foina	M	Juvenile	Chechis, MM	47.5844	23.6023	Alpin	0	0	0	0	0
CJ007105	Meles meles	F	Juvenile	Valea Chioarului, MM	47.4254	23.4858	Continental	1	1	0	0	0
CJ007106	Meles meles	M	Adult	Durusa, MM	47.413	23.4616	Continental	0	0	0	0	0
CJ007109	Meles meles	F	Adult	Grosi, MM	47.6192	23.6113	Continental	0	0	0	0	0
CJ007111	Meles meles	M	Adult	Durusa, MM	47.413	23.4616	Continental	0	0	0	0	0
CJ007112	Martes foina	M	Adult	Valea Chioarului, MM	47.4254	23.4858	Continental	1	0	1	0	0
CJ007113	Mustela putorius	M	Adult	Sânt Petru BV	45.7013	25.6289	Continental	0	0	0	0	0
CJ007114	Meles meles	M	Adult	Valea Chioarului, MM	47.4277	23.4854	Continental	0	0	0	0	0
CJ007115	Meles meles	M	Adult	Valea Chioarului, MM	47.4277	23.4854	Continental	0	0	0	0	0
CJ007116	Meles meles	M	Adult	Somcuta Mare, MM	47.5013	23.4659	Continental	0	0	0	0	0
CJ007120	Meles meles	M	Adult	CJ	46.8902	23.4863	Continental	0	0	0	0	0
CJ007121	Mustela putorius	M	Adult	Tufești, BR	44.9944	27.8082	Steppic	0	0	0	0	0
CJ007122	Mustela putorius	M	Adult	Tufești, BR	44.9944	27.8082	Steppic	0	0	0	0	0
CJ007123	Mustela putorius	M	Adult	Tufești, BR	44.9944	27.8082	Steppic	0	0	0	0	0
CJ007124	Mustela putorius	M	Adult	Munteni Buzău, IL	44.6435	26.98	Steppic	0	0	0	0	0
CJ007125	Mustela putorius	M	Adult	Munteni Buzău, IL	44.6435	26.98	Steppic	0	0	0	0	0
CJ007126	Mustela putorius	F	Adult	Munteni Buzău, IL	44.6435	26.98	Steppic	0	0	0	0	0
CJ007131	Lutra lutra	M	Adult	Comana	44.1714	26.1324	Continental	0	0	0	0	0
CJ007134	Martes foina	F	Adult	Petru Voda, NT	47.131	25.9989	Continental	0	0	0	0	0
CJ007135	Martes foina	F	Adult	Tulnici, VN	45.9196	26.6714	Continental	0	0	0	0	0
CJ007136	Mustela putorius	F	Adult	Stoienești, GR	44.1444	25.8927	Continental	0	0	0	0	0
CJ007137	Mustela putorius	M	Adult	Munteni Buzău, IL	44.6435	26.98	Steppic	0	0	0	0	0
CJ007139	Mustela putorius	M	Adult	Munteni Buzău, IL	44.6435	26.98	Steppic	0	0	0	0	0
CJ007140	Mustela putorius	M	Adult	Miorița CT	44.6811	28.0775	Steppic	0	0	0	0	0
CJ007141	Meles meles	M	Adult	Acățari	46.4804	24.6333	Continental	0	0	0	0	0
CJ007142	Meles meles	M	Adult	Sant Petru, BV	45.7048	25.6315	Continental	0	0	0	0	0
CJ007144	Meles meles	M	Adult	Dumbraveni, SB	46.228	24.5638	Continental	0	0	0	0	0
CJ007174	Meles meles	M	Juvenile	MM	47.4277	23.4854	Continental	1	1	0	0	0
CJ007183	Lutra lutra	F	Juvenile	Ozun, CV	45.7961	25.853	Continental	0	0	0	0	0
CJ007184	Lutra lutra	F	Adult	Balta Văcăreşti	44.8346	25.5349	Continental	0	0	0	0	0
CJ007185	Lutra lutra	M	Adult	Broşteni, SV	47.2377	25.6951	Alpin	0	0	0	0	0
CJ007188	Lutra lutra	M	Adult	Suhaia, TR	44.4615	28.4135	Continental	0	0	0	0	0
CJ007194	Martes foina	F	Adult	Licuriciu, TR	44.0964	25.1956	Continental	0	0	0	0	0
CJ007196	Vormela peregusna	F	Adult	Târguşor, CT	44.4615	28.4135	Steppic	0	0	0	0	0
CJ007149	Martes foina	M	Adult	Ivrinezu Mare, CT	44.2324	28.062	Steppic	0	0	0	0	0
CJ007150	Martes foina	M	Adult	Munteni Buzău, IL	44.6408	26.9797	Steppic	0	0	0	0	0
CJ007151	Mustela putorius	M	Adult	Dubova, MH	44.6217	22.261	Continental	0	0	0	0	0
CJ007152	Martes martes	F	Adult	Cernica,IF	44.419	26.2799	Continental	0	0	0	0	0
CJ007163	Martes foina	M	Adult	Slobozia	44.5504	27.3536	Steppic	1	0	1	0	0
CJ007164	Martes foina	F	Adult	Comana, GR	44.1754	26.1434	Continental	0	0	0	0	0
CJ007165	Martes foina	F	Juvenile	Ivrinezu Mare, CT	44.2324	28.062	Steppic	0	0	0	0	0
CJ007166	Martes foina	F	Adult	Ivrinezu Mic, CT	44.2287	28.0425	Steppic	0	0	0	0	0
CJ007175	Martes foina	M	Adult	Murfatlar, CT	44.1736	28.4103	Steppic	0	0	0	0	0
CJ007176	Mustela putorius	M	Adult	Munteni Buzău, IL	44.6408	26.9797	Steppic	0	0	0	0	0
CJ007177	Mustela putorius	M	Adult	Stoeneşti, GR	44.1444	25.8927	Continental	0	0	0	0	0
CJ007178	Mustela putorius	M	Adult	Stoeneşti, GR	44.1444	25.8927	Continental	0	0	0	0	0
CJ007179	Martes foina	M	Juvenile	Suhaia, TR	43.7368	25.2506	Continental	0	0	0	0	0
CJ007180	Mustela putorius	M	Adult	Suhaia, TR	43.7368	25.2506	Continental	0	0	0	0	0
CJ007181	Mustela putorius	F	Adult	Munteni Buzău, IL	44.6435	26.98	Steppic	0	0	0	0	0
CJ007182	Mustela putorius	F	Juvenile	Munteni Buzău, IL	44.6435	26.98	Steppic	0	0	0	0	0
CJ007207	Mustela putorius	M	Juvenile	Vitanesti, TR	44.0141	25.4212	Continental	0	0	0	0	0
CJ007208	Mustela putorius	M	Juvenile	Munteni Buzău, IL	44.6435	26.98	Steppic	0	0	0	0	0
CJ007209	Mustela putorius	M	Adult	Ivrinezu Mare, CT	44.2256	28.0651	Steppic	0	0	0	0	0
CJ007211	Mustela putorius	M	Adult	Negresti, CT	44.0032	28.1385	Steppic	0	0	0	0	0
CJ007212	Mustela putorius	M	Adult	Sohatu, CL	44.3342	26.5373	Steppic	0	0	0	0	0
CJ007213	Mustela putorius	M	Juvenile	Munteni Buzau, IL	44.6439	26.9747	Steppic	0	0	0	0	0
CJ007217	Mustela putorius	M	Juvenile	Ivrinezu Mare, CT	44.2256	28.0651	Steppic	0	0	0	0	0
CJ007218	Mustela putorius	M	Juvenile	Drajna, CL	44.4203	27.3796	Steppic	0	0	0	0	0
CJ007219	Mustela putorius	M	Adult	A2 Rompetrol	44.4043	27.8005	Steppic	0	0	0	0	0
CJ007220	Meles meles	F	Adult	SB	45.7489	24.1142	Continental	0	0	0	0	0
CJ007221	Meles meles	F	Adult	Valea Chioarului, MM	47.4277	23.4854	Continental	0	0	0	0	0
CJ007228	Meles meles	M	Adult	Valea Chioarului, MM	47.4277	23.4854	Continental	1	1	0	0	0
CJ007229	Martes martes	F	Adult	Valea Chioarului, MM	47.4277	23.4854	Continental	0	0	0	0	0
CJ007230	Mustela putorius	F	Adult	Munteni Buzău, IL	44.6435	26.98	Steppic	0	0	0	0	0
CJ007231	Mustela putorius	F	Adult	Ciolpani	44.7272	26.1096	Continental	0	0	0	0	0
CJ007232	Mustela putorius	M	Adult	Munteni Buzău, IL	44.6435	26.98	Steppic	0	0	0	0	0
CJ007233	Mustela putorius	M	Adult	Munteni Buzău, IL	44.6435	26.98	Steppic	0	0	0	0	0
CJ007234	Mustela putorius	M	Adult	Munteni Buzău, IL	44.6435	26.98	Steppic	0	0	0	0	0
CJ007235	Mustela putorius	F	Juvenile	coodonate	44.0032	28.1385	Steppic	0	0	0	0	0
CJ007236	Mustela putorius	M	Juvenile	Mireşu Mare, CT	44.2256	28.0651	Steppic	0	0	0	0	0
CJ007237	Mustela putorius	M	Adult	Munteni Buzău, IL	44.6435	26.98	Steppic	0	0	0	0	0
CJ007243	Meles meles	M	Adult	Vărai, MM	47.386	23.4499	Continental	0	0	0	0	0
CJ007259	Mustela putorius	M	Adult	Slobozia	44.5518	27.3578	Steppic	0	0	0	0	0
CJ007260	Mustela putorius	M	Adult	coodonate	44.3286	26.5005	Continental	0	0	0	0	0
CJ007261	Martes foina	M	Adult	Somcuta Mare, MM	47.5013	23.4659	Continental	0	0	0	0	0
CJ007462	Meles meles	M	Adult	Turda, CJ	46.5635	23.7995	Continental	0	0	0	0	0
CJ007480	Meles meles	F	Adult	Fericea, MM	47.2503	23.3866	Continental	0	0	0	0	0
CJ007491	Meles meles	M	Adult	Bucium, MM	47.4699	23.4849	Continental	0	0	0	0	0
CJ007492	Meles meles	F	Adult	Valea Chioarului, MM	47.4277	23.4854	Continental	0	0	0	0	0
CJ007530	Martes foina	M	Adult	Salcioara (Poligon), TL	44.795	28.8949	Steppic	0	0	0	0	0
CJ007531	Martes foina	M	Adult	Sarica, TL	45.2122	28.3902	Steppic	0	0	0	0	0
CJ007532	Martes foina	M	Adult	Somova E87, TL	45.1771	28.6062	Steppic	0	0	0	0	0
CJ007558	Meles meles	M	Juvenile	Popesti, CJ	46.8271	23.5219	Continental	0	0	0	0	0
CJ007559	Meles meles	M	Adult	Fericea, MM	47.2503	23.3866	Continental	0	0	0	0	0
CJ007572	Meles meles	F	Adult	Valea Chioarului, MM	47.4065	23.4854	Continental	0	0	0	0	0
CJ007574	Meles meles	M	Juvenile	Beiuș	46.6675	22.3576	Continental	0	0	0	0	0
CJ007575	Meles meles	F	Juvenile	Fericea, MM	47.4065	23.3866	Continental	1	0	1	0	0
CJ007576	Meles meles	M	Adult	Valea Chioarului, MM	47.4277	23.4854	Continental	0	0	0	0	0
CJ007577	Martes foina	F	Adult	Valea Chioarului, MM	47.4277	23.4854	Continental	1	0	1	1	0
CJ007578	Martes martes	M	Adult	Stejera, MM	47.4393	23.4193	Continental	1	0	1	1	0
CJ007621	Meles meles	M	Adult	Tihuta, BN	47.2755	25.0283	Alpin	0	0	0	0	0
CJ007638	Meles meles	F	Adult	Sirioara, BN	47.1168	24.2836	Continental	0	0	0	0	0
CJ007713	Meles meles	M	Adult	Valea Chioarului, MM	47.4277	23.4854	Continental	0	0	0	0	0
CJ007714	Meles meles	F	Adult	Valea Chioarului, MM	47.4277	23.4854	Continental	0	0	0	0	0
CJ007715	Meles meles	F	Adult	Durusa, MM	47.413	23.4616	Continental	0	0	0	0	0
CJ007716	Martes foina	M	Adult	Valea Chioarului, MM	47.4277	23.4854	Continental	1	0	1	0	0
CJ007718	Martes foina	M	Adult	Valea Chioarului, MM	47.4277	23.4854	Continental	0	0	0	0	0
CJ007719	Martes foina	F	Adult	Fericea, MM	47.4065	23.3866	Continental	0	0	0	0	0
CJ007721	Meles meles	M	Juvenile	Varai, MM	47.386	23.4499	Continental	1	1	0	0	0
CJ007722	Mustela lutreola	F	Adult	Enisala, TL	44.8639	28.844	Steppic	0	0	0	0	0
CJ007737	Meles meles	M	Adult	Blaj, AB	46.1765	23.8215	Continental	0	0	0	0	0
CJ007724	Mustela putorius	M	Adult	Munteni Buzău, IL	44.6413	26.9788	Steppic	0	0	0	0	0
CJ007735	Martes foina	M	Adult	Lacul Hazarlic, CT	44.7184	28.0689	Steppic	0	0	0	0	0
CJ007755	Meles meles	M	Adult	Uileac de Cris	47.0806	22.2066	Continental	0	0	0	0	0
CJ007800	Meles meles	M	Adult	Slobozia, Il	44.5712	27.3888	Steppic	0	0	0	0	0
CJ007794	Lutra lutra	M	Adult	Comana, GR	44.1711	26.1277	Continental	0	0	0	0	0
CJ007801	Lutra lutra	M	Adult	Comana, GR	44.1711	26.1277	Continental	0	0	0	0	0
CJ007807	Meles meles	M	Juvenile	Valea Chioarului, MM	47.4277	23.4854	Continental	1	1	0	0	0
CJ007808	Meles meles	M	Adult	Cuzap, BH	47.2002	22.4153	Continental	0	0	0	0	0
CJ007809	Meles meles	F	Juvenile	Curtuiusu Mare, MM	47.4241	23.4438	Alpin	1	0	1	0	0
CJ007811	Martes foina	M	Juvenile	Valea Chioarului, MM	47.4277	23.4854	Continental	1	0	1	0	0
CJ007813	Meles meles	M	Adult	Micesti	46.6467	23.615	Continental	0	0	0	0	0
CJ007824	Meles meles	M	Adult	Valea Chioarului, MM	47.4277	23.4854	Continental	0	0	0	0	0
CJ007826	Meles meles	M	Adult	Tarnova, CS	45.3349	22.0022	Continental	0	0	0	0	0
CJ007862	Meles meles	F	Adult	Mociu, CJ	46.7832	24.0275	Continental	0	0	0	0	0
CJ007898	Meles meles	M	Adult	Valea Sebesului, AB	45.5238	23.6451	Alpin	0	0	0	0	0
CJ007899	Martes foina	M	Adult	Mesteacan, MM	47.383	23.5249	Continental	1	0	0	0	1
CJ007900	Meles meles	F	Adult	Iesire Vaciu, CJ	46.7992	23.5061	Continental	0	0	0	0	0
CJ007948	Mustela putorius	M	Adult	Baia de Fier, GJ	45.1754	23.7644	Alpin	0	0	0	0	0
CJ007958	Meles meles	M	Adult	A10-Alba, AB	46.0153	23.5564	Continental	0	0	0	0	0
CJ007962	Mustela putorius	M	Adult	Hulubesti, GR	44.166	25.9444	Continental	0	0	0	0	0
CJ007963	Meles meles	F	Adult	Huedin, CJ	46.8642	23.0258	Continental	0	0	0	0	0
CJ007966	Martes foina	M	Adult	Cluj-Napoca, Cluj	46.7595	23.5689	Continental	0	0	0	0	0
CJ007971	Meles meles	M	Adult	Comana, DJ411	44.1711	26.1277	Continental	0	0	0	0	0
CJ007977	Meles meles	F	Adult	iesire din Salonta, BH	46.7976	21.6367	Pannonic	0	0	0	0	0
CJ007979	Lutra lutra	F	Adult	DN, Oltenita Giurgiu	45.0318	26.5143	Continental	0	0	0	0	0
CJ008335	Martes foina	M	Adult	Fericea, MM	47.4065	23.3866	Continental	0	0	0	0	0
CJ008337	Lutra lutra	M	Juvenile	Barateaz, TM	45.9666	21.0936	Pannonic	0	0	0	0	0
CJ008342	Martes foina	M	Adult	Dragomirescu 1, agigue	44.0945	28.6149	Pontic	0	0	0	0	0
CJ008343	Mustela putorius	M	Juvenile	Amara, Il	44.6211	27.3024	Steppic	0	0	0	0	0
CJ008362	Meles meles	F	Juvenile	Resita, CS	45.2945	21.933	Continental	0	0	0	0	0
CJ008363	Meles meles	F	Juvenile	Padurea Ceala, AR	46.1589	21.2438	Pannonic	0	0	0	0	0
CJ008365	Mustela nivalis	M	Adult	Centura Carei, SM	47.6463	22.4758	Pannonic	0	0	0	0	0
CJ008366	Meles meles	F	Adult	Petrestii de Jos, CJ	46.5806	23.644	Continental	0	0	0	0	0
CJ008373	Meles meles	F	Adult	Faragau MS	46.7635	24.5148	Continental	0	0	0	0	0
CJ008374	Meles meles	M	Adult	Balda, MS	46.7343	24.1418	Continental	0	0	0	0	0
CJ008376	Meles meles	M	Adult	Lunca muresului, AR	46.1579	21.2734	Pannonic	0	0	0	0	0
CJ008377	Meles meles	F	Adult	Nochrich, SB	45.8969	24.4431	Continental	0	0	0	0	0
CJ008412	Meles meles	M	Adult	Fulga, Ploiesti	44.885	26.4364	Continental	0	0	0	0	0
CJ008435	Meles meles	M	Adult	Căianu Vamă, CJ	46.8094	23.8731	Continental	0	0	0	0	0
CJ008452	Mustela nivalis	M	Juvenile	Zona Gelu, TM	46.0042	21.0292	Pannonic	0	0	0	0	0
CJ008453	Mustela putorius	M	Adult	Însurăței, BR	44.8919	27.5789	Steppic	0	0	0	0	0
CJ008512	Meles meles	F	Juvenile	Coasta, Bistrita	47.1266	24.28	Continental	0	0	0	0	0
CJ008514	Meles meles	F	Adult	Salonta, Bihor	46.8063	21.6571	Pannonic	0	0	0	0	0
CJ008516	Meles meles	F	Adult	Oradea, Bihor	47.0229	21.9232	Pannonic	0	0	0	0	0
CJ008531	Meles meles	M	Adult	Ocna Mures, Ab	46.3822	23.8519	Continental	0	0	0	0	0
CJ008532	Meles meles	M	Juvenile	Hunedoara	45.7695	22.9097	Continental	0	0	0	0	0
CJ008534	Meles meles	F	Adult	Tamaia, MM	47.5912	23.3636	Continental	0	0	0	0	0
CJ008540	Martes foina	M	Adult	Orsova, MH	44.7301	22.398	Continental	0	0	0	0	0
CJ008542	Meles meles	M	Juvenile	Ardeova, CJ	46.7959	23.1032	Continental	1	0	1	0	0
								26	13	10	2	3

## Sheet: Meles
Code	Species	Sex	Age	Locality	Latitude	Longitude	Bioregion	Crenosoma	melesi	petrowi	vulpis	spp
CJ003486	Meles meles	F	Adult	Baia Mare, Maramures	47.6567	23.585	Alpin	0	0	0	0	0
CJ004177	Meles meles	F	Adult	Alba	46.0643	23.4994	Continental	0	0	0	0	0
CJ004823	Meles meles	M	Adult	Maramures	47.404	23.8659	Continental	0	0	0	0	0
CJ005003	Meles meles	M	Adult	Maramures	47.3891	23.6022	Continental	0	0	0	0	0
CJ005006	Meles meles	M	Adult	Satu Lung, Maramures	47.5687	23.4215	Continental	0	0	0	0	0
CJ005007	Meles meles	M	Adult	Satu Lung, Maramures	47.5706	23.4272	Continental	0	0	0	0	0
CJ005009	Meles meles	M	Adult	Fericea, Maramures	47.4149	23.3836	Continental	0	0	0	0	0
CJ005010	Meles meles	M	Adult	Valea Chioarului, Maramures	47.4335	23.4859	Continental	1	1	0	0	0
CJ005011	Meles meles	F	Adult	Valea Chioarului, Maramures	47.4288	23.4845	Continental	1	1	0	0	0
CJ005012	Meles meles	M	Adult	Valea Chioarului, Maramures	47.4276	23.4871	Continental	0	0	0	0	0
CJ005076	Meles meles	M	Adult	Lagea Sibiu	45.945	24.0467	Continental	0	0	0	0	0
CJ005077	Meles meles	F	Adult	Hărman, Brașov	45.7105	25.6876	Continental	0	0	0	0	0
CJ005078	Meles meles	F	Juvenile	Biertan, Sibiu	46.1397	24.5188	Continental	0	0	0	0	0
CJ005086	Meles meles	F	Juvenile	Charlottenburg, Timiș	45.9758	21.5188	Continental	0	0	0	0	0
CJ005633	Meles meles	M	Adult	Valea Chioarului	47.4096	23.4662	Continental	0	0	0	0	0
CJ006891	Meles meles	F	Adult	Durușa, MM	47.413	23.4614	Continental	1	1	0	0	0
CJ006902	Meles meles	M	Juvenile	Fond de vanatoare 17 Mădăras, HR	46.5374	25.6312	Alpin	1	1	0	0	0
CJ006906	Meles meles	M	Adult	Valea Chioarului, MM	47.4208	23.4895	Continental	0	0	0	0	0
CJ006908	Meles meles	M	Adult	Mândra-Făgăraș	45.8268	25.0319	Continental	0	0	0	0	0
CJ006931	Meles meles	M	Juvenile	Apahida, CJ	46.8031	23.7694	Continental	0	0	0	0	0
CJ006932	Meles meles	M	Adult	Miresu Mare, MM	47.5061	23.3401	Continental	1	1	0	0	0
CJ006956	Meles meles	F	Adult	Șomcuța Mare, MM	47.5039	23.4631	Continental	1	1	0	0	0
CJ006957	Meles meles	M	Adult	Valea Chioarului, MM	47.4269	23.4716	Continental	0	0	0	0	0
CJ006958	Meles meles	M	Adult	Șomcuța Mare, MM	47.5069	23.4762	Continental	0	0	0	0	0
CJ006964	Meles meles	M	Adult	Bihor	46.6755	22.3513	Alpin	0	0	0	0	0
CJ006965	Meles meles	F	Adult	Văleni de Pomezeu, BH	46.7853	22.3216	Alpin	0	0	0	0	0
CJ006982	Meles meles	M	Adult	Gâlgău, SJ	47.2861	23.7032	Continental	0	0	0	0	0
CJ006989	Meles meles	F	Adult	Ciolpani, IF	44.727	26.1093	Continental	0	0	0	0	0
CJ007001	Meles meles	M	Adult	Valea Chioarului, MM	47.417	23.5032	Continental	1	1	0	0	0
CJ007031	Meles meles	F	Juvenile	Satulung, MM	47.57	23.4257	Continental	0	0	0	0	0
CJ007032	Meles meles	M	Juvenile	Basarabi, CT	44.1725	28.411	Steppic	0	0	0	0	0
CJ007033	Meles meles	M	Juvenile	Zebil, TL	44.9432	28.77	Steppic	0	0	0	0	0
CJ007034	Meles meles	F	Adult	Pietrisu, GR	43.7242	25.6746	Continental	0	0	0	0	0
CJ007050	Meles meles	F	Adult	Valea Chioarului, MM	47.4254	23.4858	Continental	0	0	0	0	0
CJ007063	Meles meles	F	Adult	Crasna, SJ	47.1585	22.8738	Continental	0	0	0	0	0
CJ007064	Meles meles	M	Adult	Valea Chioarului, MM	47.4254	23.4858	Continental	0	0	0	0	0
CJ007065	Meles meles	M	Adult	Vărai, MM	47.386	23.4499	Continental	0	0	0	0	0
CJ007068	Meles meles	F	Adult	Curtuius Mare	47.4277	23.4445	Continental	1	1	0	0	0
CJ007105	Meles meles	F	Juvenile	Valea Chioarului, MM	47.4254	23.4858	Continental	1	1	0	0	0
CJ007106	Meles meles	M	Adult	Durusa, MM	47.413	23.4616	Continental	0	0	0	0	0
CJ007109	Meles meles	F	Adult	Grosi, MM	47.6192	23.6113	Continental	0	0	0	0	0
CJ007111	Meles meles	M	Adult	Durusa, MM	47.413	23.4616	Continental	0	0	0	0	0
CJ007114	Meles meles	M	Adult	Valea Chioarului, MM	47.4277	23.4854	Continental	0	0	0	0	0
CJ007115	Meles meles	M	Adult	Valea Chioarului, MM	47.4277	23.4854	Continental	0	0	0	0	0
CJ007116	Meles meles	M	Adult	Somcuta Mare, MM	47.5013	23.4659	Continental	0	0	0	0	0
CJ007120	Meles meles	M	Adult	CJ	46.8902	23.4863	Continental	0	0	0	0	0
CJ007141	Meles meles	M	Adult	Acățari	46.4804	24.6333	Continental	0	0	0	0	0
CJ007142	Meles meles	M	Adult	Sant Petru, BV	45.7048	25.6315	Continental	0	0	0	0	0
CJ007144	Meles meles	M	Adult	Dumbraveni, SB	46.228	24.5638	Continental	0	0	0	0	0
CJ007174	Meles meles	M	Juvenile	MM	47.4277	23.4854	Continental	1	1	0	0	0
CJ007220	Meles meles	F	Adult	SB	45.7489	24.1142	Continental	0	0	0	0	0
CJ007221	Meles meles	F	Adult	Valea Chioarului, MM	47.4277	23.4854	Continental	0	0	0	0	0
CJ007228	Meles meles	M	Adult	Valea Chioarului, MM	47.4277	23.4854	Continental	1	1	0	0	0
CJ007243	Meles meles	M	Adult	Vărai, MM	47.386	23.4499	Continental	0	0	0	0	0
CJ007462	Meles meles	M	Adult	Turda, CJ	46.5635	23.7995	Continental	0	0	0	0	0
CJ007480	Meles meles	F	Adult	Fericea, MM	47.2503	23.3866	Continental	0	0	0	0	0
CJ007491	Meles meles	M	Adult	Bucium, MM	47.4699	23.4849	Continental	0	0	0	0	0
CJ007492	Meles meles	F	Adult	Valea Chioarului, MM	47.4277	23.4854	Continental	0	0	0	0	0
CJ007558	Meles meles	M	Juvenile	Popesti, CJ	46.8271	23.5219	Continental	0	0	0	0	0
CJ007559	Meles meles	M	Adult	Fericea, MM	47.2503	23.3866	Continental	0	0	0	0	0
CJ007572	Meles meles	F	Adult	Valea Chioarului, MM	47.4065	23.4854	Continental	0	0	0	0	0
CJ007574	Meles meles	M	Juvenile	Beiuș	46.6675	22.3576	Continental	0	0	0	0	0
CJ007575	Meles meles	F	Juvenile	Fericea, MM	47.4065	23.3866	Continental	1	0	1	0	0
CJ007576	Meles meles	M	Adult	Valea Chioarului, MM	47.4277	23.4854	Continental	0	0	0	0	0
CJ007621	Meles meles	M	Adult	Tihuta, BN	47.2755	25.0283	Alpin	0	0	0	0	0
CJ007638	Meles meles	F	Adult	Sirioara, BN	47.1168	24.2836	Continental	0	0	0	0	0
CJ007713	Meles meles	M	Adult	Valea Chioarului, MM	47.4277	23.4854	Continental	0	0	0	0	0
CJ007714	Meles meles	F	Adult	Valea Chioarului, MM	47.4277	23.4854	Continental	0	0	0	0	0
CJ007715	Meles meles	F	Adult	Durusa, MM	47.413	23.4616	Continental	0	0	0	0	0
CJ007721	Meles meles	M	Juvenile	Varai, MM	47.386	23.4499	Continental	1	1	0	0	0
CJ007737	Meles meles	M	Adult	Blaj, AB	46.1765	23.8215	Continental	0	0	0	0	0
CJ007755	Meles meles	M	Adult	Uileac de Cris	47.0806	22.2066	Continental	0	0	0	0	0
CJ007800	Meles meles	M	Adult	Slobozia, Il	44.5712	27.3888	Steppic	0	0	0	0	0
CJ007807	Meles meles	M	Juvenile	Valea Chioarului, MM	47.4277	23.4854	Continental	1	1	0	0	0
CJ007808	Meles meles	M	Adult	Cuzap, BH	47.2002	22.4153	Continental	0	0	0	0	0
CJ007809	Meles meles	F	Juvenile	Curtuiusu Mare, MM	47.4241	23.4438	Alpin	1	0	1	0	0
CJ007813	Meles meles	M	Adult	Micesti	46.6467	23.615	Continental	0	0	0	0	0
CJ007824	Meles meles	M	Adult	Valea Chioarului, MM	47.4277	23.4854	Continental	0	0	0	0	0
CJ007826	Meles meles	M	Adult	Tarnova, CS	45.3349	22.0022	Continental	0	0	0	0	0
CJ007862	Meles meles	F	Adult	Mociu, CJ	46.7832	24.0275	Continental	0	0	0	0	0
CJ007898	Meles meles	M	Adult	Valea Sebesului, AB	45.5238	23.6451	Alpin	0	0	0	0	0
CJ007900	Meles meles	F	Adult	Iesire Vaciu, CJ	46.7992	23.5061	Continental	0	0	0	0	0
CJ007958	Meles meles	M	Adult	A10-Alba, AB	46.0153	23.5564	Continental	0	0	0	0	0
CJ007963	Meles meles	F	Adult	Huedin, CJ	46.8642	23.0258	Continental	0	0	0	0	0
CJ007971	Meles meles	M	Adult	Comana, DJ411	44.1711	26.1277	Continental	0	0	0	0	0
CJ007977	Meles meles	F	Adult	iesire din Salonta, BH	46.7976	21.6367	Pannonic	0	0	0	0	0
CJ008362	Meles meles	F	Juvenile	Resita, CS	45.2945	21.933	Continental	0	0	0	0	0
CJ008363	Meles meles	F	Juvenile	Padurea Ceala, AR	46.1589	21.2438	Pannonic	0	0	0	0	0
CJ008366	Meles meles	F	Adult	Petrestii de Jos, CJ	46.5806	23.644	Continental	0	0	0	0	0
CJ008373	Meles meles	F	Adult	Faragau MS	46.7635	24.5148	Continental	0	0	0	0	0
CJ008374	Meles meles	M	Adult	Balda, MS	46.7343	24.1418	Continental	0	0	0	0	0
CJ008376	Meles meles	M	Adult	Lunca muresului, AR	46.1579	21.2734	Pannonic	0	0	0	0	0
CJ008377	Meles meles	F	Adult	Nochrich, SB	45.8969	24.4431	Continental	0	0	0	0	0
CJ008412	Meles meles	M	Adult	Fulga, Ploiesti	44.885	26.4364	Continental	0	0	0	0	0
CJ008435	Meles meles	M	Adult	Căianu Vamă, CJ	46.8094	23.8731	Continental	0	0	0	0	0
CJ008512	Meles meles	F	Juvenile	Coasta, Bistrita	47.1266	24.28	Continental	0	0	0	0	0
CJ008514	Meles meles	F	Adult	Salonta, Bihor	46.8063	21.6571	Pannonic	0	0	0	0	0
CJ008516	Meles meles	F	Adult	Oradea, Bihor	47.0229	21.9232	Pannonic	0	0	0	0	0
CJ008531	Meles meles	M	Adult	Ocna Mures, Ab	46.3822	23.8519	Continental	0	0	0	0	0
CJ008532	Meles meles	M	Juvenile	Hunedoara	45.7695	22.9097	Continental	0	0	0	0	0
CJ008534	Meles meles	F	Adult	Tamaia, MM	47.5912	23.3636	Continental	0	0	0	0	0
CJ008542	Meles meles	M	Juvenile	Ardeova, CJ	46.7959	23.1032	Continental	1	0	1	0	0
								16	13	3	0	0

## Sheet: Martes
Code	Species	Sex	Age	Locality	Latitude	Longitude	Bioregion	Crenosoma	melesi	petrowi	vulpis	spp
CJ002720	Martes foina	M	Adult	Isaccea, Tulcea	45.2654	28.4607	Steppic	0	0	0	0	0
CJ004825	Martes foina	M	Adult	Arad	46.1676	21.2775	Pannonic	0	0	0	0	0
CJ005014	Martes martes	M	Adult	Livada (Satu-Mare)	47.8667	23.1199	Continental	0	0	0	0	0
CJ005017	Martes foina	M	Juvenile	Durosa, Maramures	47.4129	23.463	Continental	1	0	0	0	1
CJ005018	Martes foina	M	Juvenile	Valea Chioarului, Maramures	47.4119	23.4677	Continental	0	0	0	0	0
CJ005019	Martes foina	F	Juvenile	Căpâlna, Sălaj	47.2524	23.7315	Continental	1	0	0	0	1
CJ006903	Martes foina	F	Juvenile	HG	46.5195	25.7491	Alpin	0	0	0	0	0
CJ006986	Martes martes	M	Adult	Căianu Mic, CJ	46.7942	23.9064	Continental	0	0	0	0	0
CJ007025	Martes foina	M	Juvenile	Fersig, MM	47.5391	23.3818	Continental	0	0	0	0	0
CJ007067	Martes foina	F	Adult	Vărai, MM	47.386	23.4499	Continental	1	0	1	0	0
CJ007054	Martes foina	M	Juvenile	Chechis, MM	47.5844	23.6023	Alpin	0	0	0	0	0
CJ007112	Martes foina	M	Adult	Valea Chioarului, MM	47.4254	23.4858	Continental	1	0	1	0	0
CJ007134	Martes foina	F	Adult	Petru Voda, NT	47.131	25.9989	Continental	0	0	0	0	0
CJ007135	Martes foina	F	Adult	Tulnici, VN	45.9196	26.6714	Continental	0	0	0	0	0
CJ007194	Martes foina	F	Adult	Licuriciu, TR	44.0964	25.1956	Continental	0	0	0	0	0
CJ007149	Martes foina	M	Adult	Ivrinezu Mare, CT	44.2324	28.062	Steppic	0	0	0	0	0
CJ007150	Martes foina	M	Adult	Munteni Buzău, IL	44.6408	26.9797	Steppic	0	0	0	0	0
CJ007152	Martes martes	F	Adult	Cernica,IF	44.419	26.2799	Continental	0	0	0	0	0
CJ007163	Martes foina	M	Adult	Slobozia	44.5504	27.3536	Steppic	1	0	1	0	0
CJ007164	Martes foina	F	Adult	Comana, GR	44.1754	26.1434	Continental	0	0	0	0	0
CJ007165	Martes foina	F	Juvenile	Ivrinezu Mare, CT	44.2324	28.062	Steppic	0	0	0	0	0
CJ007166	Martes foina	F	Adult	Ivrinezu Mic, CT	44.2287	28.0425	Steppic	0	0	0	0	0
CJ007175	Martes foina	M	Adult	Murfatlar, CT	44.1736	28.4103	Steppic	0	0	0	0	0
CJ007179	Martes foina	M	Juvenile	Suhaia, TR	43.7368	25.2506	Continental	0	0	0	0	0
CJ007229	Martes martes	F	Adult	Valea Chioarului, MM	47.4277	23.4854	Continental	0	0	0	0	0
CJ007261	Martes foina	M	Adult	Somcuta Mare, MM	47.5013	23.4659	Continental	0	0	0	0	0
CJ007530	Martes foina	M	Adult	Salcioara (Poligon), TL	44.795	28.8949	Steppic	0	0	0	0	0
CJ007531	Martes foina	M	Adult	Sarica, TL	45.2122	28.3902	Steppic	0	0	0	0	0
CJ007532	Martes foina	M	Adult	Somova E87, TL	45.1771	28.6062	Steppic	0	0	0	0	0
CJ007577	Martes foina	F	Adult	Valea Chioarului, MM	47.4277	23.4854	Continental	1	0	1	1	0
CJ007578	Martes martes	M	Adult	Stejera, MM	47.4393	23.4193	Continental	1	0	1	1	0
CJ007716	Martes foina	M	Adult	Valea Chioarului, MM	47.4277	23.4854	Continental	1	0	1	0	0
CJ007718	Martes foina	M	Adult	Valea Chioarului, MM	47.4277	23.4854	Continental	0	0	0	0	0
CJ007719	Martes foina	F	Adult	Fericea, MM	47.4065	23.3866	Continental	0	0	0	0	0
CJ007735	Martes foina	M	Adult	Lacul Hazarlic, CT	44.7184	28.0689	Steppic	0	0	0	0	0
CJ007811	Martes foina	M	Juvenile	Valea Chioarului, MM	47.4277	23.4854	Continental	1	0	1	0	0
CJ007899	Martes foina	M	Adult	Mesteacan, MM	47.383	23.5249	Continental	1	0	0	0	1
CJ007966	Martes foina	M	Adult	Cluj-Napoca, Cluj	46.7595	23.5689	Continental	0	0	0	0	0
CJ008335	Martes foina	M	Adult	Fericea, MM	47.4065	23.3866	Continental	0	0	0	0	0
CJ008342	Martes foina	M	Adult	Dragomirescu 1, agigue	44.0945	28.6149	Pontic	0	0	0	0	0
CJ008540	Martes foina	M	Adult	Orsova, MH	44.7301	22.398	Continental	0	0	0	0	0
								10	0	7	2	3
