# Supplementary material for: Diversity of Crenosoma species in mustelids with the first molecular characterization of C. melesi and C. petrowi
Source: Front Vet Sci. 2023 Apr 17;10:1094554. doi: 10.3389/fvets.2023.1094554 (PMC10150068; doi:10.3389/fvets.2023.1094554)
Supplement: Supplementary file 2 [file Table_2.xlsx]

## Sheet: Morphometrics
Code	Specimen nr	Sex	Body length (mm)	Body width (µm)	Nr anterior rings	Oesophagus L	Oesophagus l	Egg size	Tale length	Spicule 1 L	Spicule 2 L	Gubernaculum L	Gubernaculum l	Rays
														Dorsal	Externo-dorsal	Postero-lateral	Mediolateral	Anterolateral	Anteroventral
																			lateroventral	ventro-ventral
CJ007807	1	F	4.832	249.94	24	236.6			150.98
CJ007105	1	F	5.399	387.9	25	235.04		80.42/48.42 75.97/44.95 77.95/46.84 77.14/44.40 76.90/42.50 77.47/44.04 74.41/46.83 76.29/48.76 74.30/45.80	173.07
CJ007105	2	F	4.625	279.87	29	305.17			203.06
CJ006902	1	F	13.119	971.03	26				487.9
CJ006902	2	F	8.22	813.92	24	271.14	53.57	72.70/44.85 77.70/44.32
CJ006932	1	F	14.937	526.73	22	281.09	46.61		170.26
CJ006932	2	F	12.727	522.99	32	292.78			75.7
CJ005010	1	F	9.047	480.39	27	273.92			180.36
CJ005010	2	F	7.768	462.87	26	284.84			195.02
CJ007809	1	F	9.232	402.21	16	235.09	33.14		116.26
CJ007809	2	F	6.729	406.05	12	238.97	34.69		132.73
CJ007105	1	M	2.262	221.46	25	216.44	37.21			269.88	263.4	102.67	10.75
CJ007105	2	M	2.677	264.73	18	247.77	29.13			273.88	261.83	83.61	10.8
CJ006932	1	M	4.588	271.21	17	256.89	39.42			279.38	282.49	81.22	10.99	82.73	74.67; 63.24	82.01; 92.43	86.27; 98.89	74.74; 80.44	144.84; 125.85	117.32; 109.41
CJ006932	2	M	4.872	316.25	26	286.83	40.68			273.39	281.64	86.9	10.59	98.35	79.39; 68.41	82.41; 82.33	82.31; 93.31	83.81; 73.98	136.31; 137.22	135.72; 128.10
CJ006902	1	M	4.332	249.04	20	228.5	37.31			307.62	295.4	107.18	17.31
CJ006902	2	M	4.412	256.11	21	242.42	38.51			301.7	290.31	98.4	15.8
CJ006902	3	M	4.709	434.37	22	165.93	27.37			305.2	278.79	86.98	14.18
CJ006902	4	M	4.25	417.12						306.5	284.26	100.51	11.9
CJ006902	5	M	4.142	403.52	22	251.44	30.41			271.7	264.34	81.12	12.1
CJ007902	6	M	4.673	341.21	21	272.12	36.21			254.83	251.73	76.83	7.61
CJ007902	7	M	4.236	322.31	18	265.3	41.37			273.71	278.71	71.07	13.67
CJ007174	1	M	5.858	291.52	21	269.72	39.71			281.78	270.51	72.87	9.93
CJ007809	1	M	3.942	239.12	17	216.54	26.76			317.38	273.54	112.9	19.9
CJ007809	2	M	3.555	243.1	13	218.92	27.08			354.42	291.39	112.95	18.15
CJ007809	3	M	3.445	220.29	15	163.55	21.59			272	240.6	83.35	11.74	95.27	59.44; 70.35	88.65; 91.92	100.73; 87.40	74.75; 78.32	87.89; 117.53	89.73; 119.71
CJ007809	4	M	3.552	239.15	17	197.85	31.92			285.85	190.63	104.73		98.65	87.17; 71.69	85.16; 77.75	83.82; 88.56	61.30; 75.99	109.43; 127.64	118.57; 132.26
CJ007809	5	M	3.638	224.31	16	230.8	35.15			309.74	307.59			113.52	79.92; ?	71.79; 89.85	80.08; ?	67.97; ?	142; ?	134.73; ?
CJ007809	6	M	4.028	228.06	16	226.27	37.65			358.4	355.41	120.4	25.07
CJ007809	7	M	3.826	250	14	230.43	34.14			299.37	298.95	97.05	22.27	91.59	54.79; 55.42	75.17; 65.59	77.76; 79.17	58.70; 54.46	102.02; 103.59	104.30; 107.65
CJ007809	8	M	3.413	262.3	15	223.07	34.02			302.09	303.24	101.83	21.09	71.48	67.96; ?	79.15; ?	87.24; ?	67.28; ?	108.2; ?	98.55; ?
CJ007163	1	F	5.622	345.59	12	225.45	44.18	52.31/28.34; 51.18/26.32	69.78
CJ007716	1	F	2.705	276.55	?	?	?	?	119.09
CJ007577	1	F	9.539	427.03	17	243.02	41.72	?	150.29
CJ007577	2	F	9.372	374.54	12	260.77	50.32	?	189.27
CJ007577	3	F	10.347	348.6	17	262.49	47.34	?	165.14
CJ007577	4	F	?	?	?	?	?	75.22/39.74; 76.06/42.73	139.35
CJ007578	1	F	?	?	?	?	?	?	?
CJ007578	2	F	?	?	?	?	?	?	128.24
CJ007578	3	F	4.943	450.22	12	?	?	?	179.29
CJ007578	4	F	4.624	357.35	12	113.05	24.97	?	117.7
CJ007578	5	F	6.75	455.44	14	261.59	39.69	?	166.38
CJ007811	1	F	?	?	?	?	?	?	?
CJ007112	1	F	?	?	?	?	?	?	?
CJ007112	2	F	3570	312.92	?	220.55	36.09	?	82.61
CJ007112	3	F	?	?	?	238.46	47.15	?	?
CJ007112	4	F	?	?	?	?	?	?	176.31
CJ007112	5	F	?	?	12	204.47	45.27	?	?
CJ007067	1	F	5.767	384.1	13	232.69	38.72	?	180.24
CJ007067	2	F	5.769	333.41	15	196.2	26.89	?	134.6
CJ007067	3	F	5.324	343.83	14	171.26	18.95	?	141.26
CJ007067	4	F	4.453	358.41	13	203.79	47.31	?	134.79
CJ007067	5	F	4.783	327.62	13	219.98	39.45	?	142.03
CJ007067	6	F	4.238	283.26	12	226.69	28.69	?	182.17
CJ007811	2	F	3.882	345.74	?	?	?	?	191.38
CJ007811	3	F	?	?	8	?	?	?	?
CJ007811	4	F	5.558	314.77	?	233.11	29.58	?	140.27
CJ007899	1	F	?	?	?	?	?	?	?
CJ007716	1	F	4.137	353.31	14	218.75	41.53	?	160.8
CJ007811	1	M	3.078	154.76	10	?	?			297.52	283.02	116.33	17.03
CJ007811	2	M	2.405	178.9	13	126.19	27.34			273.47	279.29	113.52	18.8	69.78; ?	77.45; 63.70	80.91; 82.43	90.35; 84.56	73.55; 82.23	77.49; 78.73	76.86; 85.43
CJ007811	3	M	3.213	224.8	10	214.02	30.74			248.96	254.96	110.57	13.61	71.41; 70.33	62.82; 59.19	69.72; 60.60	71.95; 66.10	53.74; 79.57	?; 83.26	?; 82.02
CJ008542	1	F	12.962	482.07	18	254.44	45.4
vulpis	albastru
petrowi	verde
melesi	galben
