# Supplementary material for: Diversity of Crenosoma species in mustelids with the first molecular characterization of C. melesi and C. petrowi
Source: Front Vet Sci. 2023 Apr 17;10:1094554. doi: 10.3389/fvets.2023.1094554 (PMC10150068; doi:10.3389/fvets.2023.1094554)
Supplement: Supplementary file 3 [file Table_3.xls]

## Sheet: COX1
	CJ005010	CJ007001	CJ007068	CJ007105	CJ007174	CJ007721	CJ007807	CJ007575	CJ007809	CJ008542	CJ007112	CJ007577(3)	CJ007716	CJ007578(1)	CJ007578(3)	CJ007577(1)	CJ007577(2)	CJ007577(4)	CJ007578(2)	CJ007578(4)
CJ005010	-
CJ007001	0.0087536	-
CJ007068	0.00699238	0.00499798
CJ007105	0.0159254	0.00999063	0.00665968	-
CJ007174	0.0122768	0.0066047	0.00498291	0.00660035	-
CJ007721	0.00871974	0.00328467	0.00165201	0.0066047	0.00327492	-
CJ007807	0.00871974	0.00328467	0.00165201	0.0066047	0.00327492	0	-
CJ007575	0.178339	0.192336	0.182538	0.195485	0.194391	0.188291	0.188291	-
CJ007809	0.178339	0.192336	0.182538	0.195485	0.194391	0.188291	0.188291	0	-
CJ008542	0.175324	0.189345	0.179607	0.192478	0.191403	0.185333	0.185333	0.00163256	0.00163256	-
CJ007112	0.195209	0.205023	0.194821	0.208288	0.207092	0.200773	0.200773	0.0118147	0.0118147	0.0101026	-
CJ007577(3)	0.175324	0.189345	0.179607	0.192478	0.191403	0.185333	0.185333	0.00327277	0.00327277	0.00163256	0.0118147	-
CJ007716	0.178339	0.192336	0.182538	0.195485	0.194391	0.188291	0.188291	0	0	0.00163256	0.0118147	0.00327277	-
CJ007578(1)	0.175324	0.189345	0.179607	0.192478	0.191403	0.185333	0.185333	0.00327277	0.00327277	0.00163256	0.0118147	0.00327277	0.00327277	-
CJ007578(3)	0.178339	0.192336	0.182538	0.195485	0.194391	0.188291	0.188291	0	0	0.00163256	0.0118147	0.00327277	0	0.00327277	-
CJ007577(1)	0.187616	0.204591	0.194545	0.207807	0.206631	0.200408	0.200408	0.0236567	0.0236567	0.0219154	0.03314	0.0201822	0.0236567	0.0236567	0.0236567	-
CJ007577(2)	0.179586	0.197537	0.18473	0.200701	0.199577	0.19345	0.19345	0.0204115	0.0204115	0.018666	0.0298565	0.018666	0.0204115	0.0204115	0.0204115	0.0292628	-
CJ007577(4)	0.187616	0.204591	0.194545	0.207807	0.206631	0.200408	0.200408	0.0236567	0.0236567	0.0219154	0.03314	0.0201822	0.0236567	0.0236567	0.0236567	0.00327277	0.0292628	-
CJ007578(2)	0.187616	0.204591	0.194545	0.207807	0.206631	0.200408	0.200408	0.0201822	0.0201822	0.0184569	0.0295092	0.0167397	0.0201822	0.0201822	0.0201822	0.00992385	0.0256974	0.00992385	-
CJ007578(4)	0.179586	0.19345	0.180803	0.196577	0.195486	0.189428	0.189428	0.0185958	0.0185958	0.0168653	0.0279226	0.0168653	0.0185958	0.0185958	0.0185958	0.027371	0.00163847	0.027371	0.0238363	-
CJ007578(5)	0.174464	0.18843	0.178751	0.191544	0.19048	0.184446	0.184446	0.0151896	0.0151896	0.0134698	0.0243919	0.0134698	0.0151896	0.0151896	0.0151896	0.0239113	0.0116988	0.0239113	0.0203979	0.00996697
C. melesi
C. petrowi
C. vulpis

## Sheet: LSU 391F
	CJ005010	CJ007001	CJ007068	CJ007105	CJ007174	CJ007721	CJ007807	CJ007575	CJ007809	CJ008542	CJ007112	CJ007577(3)	CJ007716	CJ007578(1)	CJ007578(3)	CJ007577(1)	CJ007577(2)	CJ007577(4)	CJ007578(2)	CJ007578(4)
CJ005010
CJ007001	0.00377358
CJ007068	0.0245283	0.0206379
CJ007105	0.00188679	0.00187617	0.0225141
CJ007174	0.00377358	0	0.0206379	0.00187617
CJ007721	0	0.00375235	0.0243902	0.00187617	0.00375235
CJ007807	0.0283019	0.0243902	0.00750469	0.0262664	0.0243902	0.0281426
CJ007575	0.0227273	0.0188324	0.00188324	0.0207156	0.0188324	0.0225989	0.00753296
CJ007809	0.0320755	0.0281426	0.00750469	0.0300188	0.0281426	0.0318949	0.011257	0.0094162
CJ008542	0.0226415	0.0187617	0.00187617	0.0206379	0.0187617	0.0225141	0.00938086	0	0.00938086
CJ007112	0.0226415	0.0187617	0.00187617	0.0206379	0.0187617	0.0225141	0.00938086	0	0.00938086	0
CJ007577(3)	0.0245283	0.0206379	0.00375235	0.0225141	0.0206379	0.0243902	0.011257	0.00188324	0.011257	0.00187617	0.00187617
CJ007716	0.0226415	0.0187617	0.00187617	0.0206379	0.0187617	0.0225141	0.00938086	0	0.00938086	0	0	0.00187617
CJ007578(1)	0.0245283	0.0206379	0.00375235	0.0225141	0.0206379	0.0243902	0.00750469	0	0.011257	0.00187617	0.00187617	0.00375235	0.00187617
CJ007578(3)	0.0321361	0.0281955	0.0150376	0.0300752	0.0281955	0.0319549	0.0169173	0.0132075	0.018797	0.0131579	0.0131579	0.0150376	0.0131579	0.0150376
CJ007577(1)	0.0245283	0.0206379	0.00375235	0.0225141	0.0206379	0.0243902	0.00938086	0	0.011257	0.00187617	0.00187617	0.00375235	0.00187617	0.00187617	0.0150376
CJ007577(2)	0.0245283	0.0206379	0.00375235	0.0225141	0.0206379	0.0243902	0.011257	0.00188324	0.011257	0.00187617	0.00187617	0.00375235	0.00187617	0.00375235	0.0150376	0.00375235
CJ007577(4)	0.0245283	0.0206379	0.00375235	0.0225141	0.0206379	0.0243902	0.00938086	0	0.011257	0.00187617	0.00187617	0.00375235	0.00187617	0.00187617	0.0150376	0	0.00375235
CJ007578(2)	0.0231214	0.0191571	0.00574713	0.0210728	0.0191571	0.0229885	0.00383142	0.00192308	0.00957854	0.00383142	0.00383142	0.00574713	0.00383142	0.00191571	0.00575816	0.00383142	0.00574713	0.00383142
CJ007578(4)	0.0245283	0.0206379	0.00375235	0.0225141	0.0206379	0.0243902	0.011257	0	0.011257	0.00187617	0.00187617	0.00375235	0.00187617	0.00375235	0.0150376	0.00375235	0.00375235	0.00375235	0.00574713
CJ007578(5)	0.0245283	0.0206379	0.00375235	0.0225141	0.0206379	0.0243902	0.00750469	0	0.011257	0.00187617	0.00187617	0.00375235	0.00187617	0	0.0150376	0.00187617	0.00375235	0.00187617	0.00191571	0.00375235
C. melesi
C. petrowi
C. vulpis

## Sheet: LSU537F
	CJ005010	CJ007001	CJ007068	CJ007105	CJ007174	CJ007721	CJ007807	CJ007575	CJ007809	CJ008542	CJ007112	CJ007577(3)	CJ007716	CJ007578(1)	CJ007578(3)	CJ007577(1)	CJ007577(2)	CJ007577(4)	CJ007578(2)	CJ007578(4)
CJ005010
CJ007001	0
CJ007068	0.0171429	0.0171429
CJ007105	0	0	0.0135802
CJ007174	0	0	0.0171429	0
CJ007721	0.00228571	0.00228571	0.0194286	0.00123457	0.00228571
CJ007807	0.0171429	0.0171429	0	0.0135802	0.0171429	0.0194286
CJ007575	0.0171429	0.0171429	0	0.0135802	0.0171429	0.0194286	0
CJ007809	0.0171429	0.0171429	0	0.0135802	0.0171429	0.0194286	0	0
CJ008542	0.0171429	0.0171429	0	0.0135802	0.0171429	0.0194286	0	0	0
CJ007112	0.0171429	0.0171429	0	0.0135802	0.0171429	0.0194286	0	0	0	0
CJ007577(3)	0.0182857	0.0182857	0.00114286	0.0148148	0.0182857	0.0205714	0.00114286	0.00114286	0.00114286	0.00114286	0.00114286
CJ007716	0.0184758	0.0184758	0.00115473	0.0149813	0.0184758	0.0207852	0.00115473	0.00115473	0.00115473	0.00115473	0.00115473	0.00230947
CJ007578(1)	0.0171429	0.0171429	0	0.0135802	0.0171429	0.0194286	0	0	0	0	0	0.00114286	0.00115473
CJ007578(3)	0.0171429	0.0171429	0	0.0135802	0.0171429	0.0194286	0	0	0	0	0	0.00114286	0.00115473	0
CJ007577(1)	0.0171429	0.0171429	0	0.0135802	0.0171429	0.0194286	0	0	0	0	0	0.00114286	0.00115473	0	0
CJ007577(2)	0.0171429	0.0171429	0	0.0135802	0.0171429	0.0194286	0	0	0	0	0	0.00114286	0.00115473	0	0	0
CJ007577(4)	0.0205714	0.0205714	0.00342857	0.017284	0.0205714	0.0228571	0.00342857	0.00342857	0.00342857	0.00342857	0.00342857	0.00228571	0.0034642	0.00342857	0.00342857	0.00342857	0.00342857
CJ007578(2)	0.0171429	0.0171429	0	0.0135802	0.0171429	0.0194286	0	0	0	0	0	0.00114286	0.00115473	0	0	0	0	0.00342857
CJ007578(4)	0.0182857	0.0182857	0.00114286	0.0148148	0.0182857	0.0194286	0.00114286	0.00114286	0.00114286	0.00114286	0.00114286	0.00228571	0.00230947	0.00114286	0.00114286	0.00114286	0.00114286	0.00457143	0.00114286
CJ007578(5)	0.0182857	0.0182857	0.00114286	0.0148148	0.0182857	0.0194286	0.00114286	0.00114286	0.00114286	0.00114286	0.00114286	0.00228571	0.00230947	0.00114286	0.00114286	0.00114286	0.00114286	0.00457143	0.00114286	0
C. melesi
C. petrowi
C. vulpis
