# Supplementary material for: Diversity of Crenosoma species in mustelids with the first molecular characterization of C. melesi and C. petrowi
Source: Front Vet Sci. 2023 Apr 17;10:1094554. doi: 10.3389/fvets.2023.1094554 (PMC10150068; doi:10.3389/fvets.2023.1094554)
Supplement: Supplementary file 4 [file Table_4.xlsx]

## Sheet: Sheet1
Host	Examined	Crenosoma spp.	%	95% CI
Mustela eversmanii	1	0	0	0-97.5
Vormela peregusna	1	0	0	0-97.5
Mustela lutreola	1	0	0	0-97.5
Mustela nivalis	2	0	0	0-84.19
Martes martes	5	1	20	0.51-71.64
Lutra lutra	20	0	0	0-16.11
Martes foina	36	9	25	12.12-42.2
Mustela putorius	78	0	0	0-4.62
Meles meles	102	16	15.69	9.24-24.22
TOTAL	246	26	10.57	7.02-15.1
Bioregion	Examined	Crenosoma spp.	%	95% CI			Continental	Steppic
Continental	144	23	15.97	2023-04-10		Continental	-
Steppic	76	1	1.32	0.03-7.11		Steppic	X2 = 9.53; d.f.=1; p=0.002	-
Alpine	13	2	15.38	1.92-45.45		Alpine	X2 = 0; d.f.=1; p=1	X2 = 3.11; d.f.=1; p=0.054
Pannonic	11	0	0	0-28.49
Pontic	2	0	0	0-84.19
overall: X2 = 13.18; d.f.=4; p=0.01
positive ecoregions: X2 = 11.02; d.f.=2; p=0.004
Bioregion	Examined	C. melesi	%	95% CI	X2 = 7.79; d.f.=4; p=0.099	C. petrowi	%	95% CI	X2 = 3.28; d.f.=4; p=0.511	C. vulpis	%	95% CI	X2 = 1.42; d.f.=4; p=0.839	Crenosoma spp.	%	95% CI	X2 = 2.15; d.f.=4; p=0.708
Continental	144	12	8.33	4.38-14.1		8	5.56	2.43-10.65		2	1.39	0.17-4.93		3	2.08	0.43-5.97
Steppic	76	0	0	0-4.74		1	1.32	0.03-7.11		0	0	0-4.74		0	0	0-4.74
Alpine	13	1	7.69	0.19-36.03		1	7.69	63.97-99.81		0	0	0-24.71		0	0	0-24.71
Pannonic	11	0	0	0-28.49		0	0	0-28.49		0	0	0-28.49		0	0	0-28.49
Pontic	2	0	0	0-84.19		0	0	0-84.19		0	0	0-84.19		0	0	0-84.19
Host	Examined	C. melesi	%	C. petrowi	%	C. vulpis	%	Crenosoma spp.	%
Martes martes	5	0	0	1	20	1	20	0	0
Martes foina	36	0	0	6	16.67	1	2.78	3	8.33
Meles meles	102	13	12.75	3	2.94	0	0	0	0
Meles meles	Examined	Crenosoma spp.	%	95% CI	d.f.	X2	p
Male	62	9	14.52	6.86-25.78	1	0.01	0.782
Female	40	7	17.5	7.34-32.78
Juvenile	20	40	40	19.12-63.95	1	8.95	0.002
Adult	82	8	9.76	4.31-18.32
Continental	87	14	16.09	9.09-25.25	3	2.37	0.497
Steppic	3	0	0	0-70.76				Continental x Alpine X2=0.1; d.f.=1; p=0.34
Alpine	7	2	28.57	3.67-70.96
Pannonic	5	0	0	0-52.18
Martes foina	Examined	Crenosoma spp.	%	95% CI	d.f.	X2	p
Male	25	6	24	9.36-45.13	1	0	1
Female	11	3	27.27	6.02-60.97
Juvenile	9	3	33.33	7.49-70.07	1	0.04	0.66
Adult	27	6	22.22	8.62-42.26
Continental	21	8	38.1	18.11-61.56	4	4.73	0.315
Steppic	11	1	9.09	0.23-41.28
Alpine	2	0	0	0-84.19				Continental x Steppic X2=1.74; d.f.=1; p=0.114
Pannonic	1	0	0	0-97.5
Pontic	1	0	0	0-97.5
